# Supplementary material for: Hydrogen Bonding in Amorphous Indomethacin
Source: Pharmaceutics. 2024 Jul 29;16(8):1002. doi: 10.3390/pharmaceutics16081002 (PMC11359274; doi:10.3390/pharmaceutics16081002)
Supplement: Supplementary file 1 [file pharmaceutics-16-01002-s001.zip]

Archive with 1 entries (1 files):
- pharmaceutics-3112437-supplementary.pdf
